# Supplementary material for: Understanding Age-Related Longitudinal Dynamics in Abundance and Diversity of Dominant Culturable Gut Lactic Acid Bacteria in Pastured Goats
Source: Animals (Basel). 2023 Aug 19;13(16):2669. doi: 10.3390/ani13162669 (PMC10451344; doi:10.3390/ani13162669)
Supplement: Supplementary file 1 [file animals-13-02669-s001.zip]

Archive with 3 entries (3 files):
- Copy of Supplementary table S1- Sequences of a 676 bp fragment of 16s rDNA of different lactic acid bacteria isolated from fecal samples of goats.xlsx
- Suplementary table S2-Primers used in the study.pdf
- Supplemetary figure 1.pdf
